# Supplementary material for: Tree xylem water isotope analysis by Isotope Ratio Mass Spectrometry and laser spectrometry: A dataset to explore tree response to drought
Source: Data Brief. 2020 Feb 29;29:105349. doi: 10.1016/j.dib.2020.105349 (PMC7066053; doi:10.1016/j.dib.2020.105349)
Supplement: Multimedia component 1 [file mmc1.xml]

<?xml version="1.0" encoding="utf-8" standalone="no"?>
<data>
  <datasets>
    <author>carrierehydro@gmail.com</author>
    <type>1</type>
    <dataset>
      <name>Tree xylem isotope analysis by mass and laser spectrometry</name>
      <caption />
      <description>The use of xylem isotopes is an increasingly commonly used approach in eco-hydrological studies. Carrière et al. [2019] used this dataset to better understand where trees uptakes water under drought condition on a Mediterranean karstic system. Despite this technique is widely used, analytical issues still discussed within user community. We have conducted a number of tests which are relevant to be shared to animate the debate. </description>
      <filetype>
        <name />
      </filetype>
      <filesize />
      <source>0</source>
      <sourcename>Original Data</sourcename>
      <access>
        <type>1</type>
        <name>Data available in data repository</name>
        <reponame>Mendeley Data</reponame>
        <PersistentId>10.17632/mvfvpmnxgs.3</PersistentId>
        <deeplinkurl>https://data.mendeley.com/datasets/mvfvpmnxgs/3</deeplinkurl>
      </access>
    </dataset>
  </datasets>
</data>
